# Supplementary material for: Value of right heart haemodynamics for risk stratification of patients with pulmonary arterial hypertension at follow-up
Source: ESC Heart Fail. 2026 Feb 17;13(1):xvaf012. doi: 10.1093/eschf/xvaf012 (PMC13108289; doi:10.1093/eschf/xvaf012)
Supplement: xvaf012_Supplementary_Data [file xvaf012_supplementary_data.zip]

Archive with 5 entries (5 files):
- suppl fig 1.png
- suppl fig 2.png
- suppl fig 3.png
- suppl fig 4.png
- Supplementary Figure captions.docx
